# Supplementary material for: Non-Nutritive Sweeteners Acesulfame Potassium and Sucralose Are Competitive Inhibitors of the Human P-glycoprotein/Multidrug Resistance Protein 1 (PGP/MDR1)
Source: Nutrients. 2023 Feb 23;15(5):1118. doi: 10.3390/nu15051118 (PMC10005754; doi:10.3390/nu15051118)
Supplement: Supplementary file 1 [file nutrients-15-01118-s001.zip]

Archive with 1 entries (1 files):
- nutrients-2223254-supplementary.pdf
